# Supplementary material for: Drivers of fishermens’livelihood resilience and transitioning to ecological farming in Yangtze River,China:From PLS-SEM and fs/QCA
Source: PLoS One. 2025 Dec 10;20(12):e0338704. doi: 10.1371/journal.pone.0338704 (PMC12694888; doi:10.1371/journal.pone.0338704)
Supplement: S1 Data — Follow-up survey data on fishermen affected by the fishing ban in ‘ten provinces, hundreds of counties, thousands of households’ along the Yangtze River. This study centers around the overarching objective of ensuring that fishermen affected by the ban can ‘successfully transition out, maintain stable livelihoods, and attain prosperity.’ By employing a scientific approach to sample selection, we aim to dynamically capture essential information regarding the production and living conditions of those who have moved ashore. This data will provide robust support for a scientific evaluation of both the implementation status and effectiveness of various policies concerning fishing bans and withdrawals. (XLSX) [file pone.0338704.s001.xlsx]

## Sheet: Sheet1
								Questionnaire for the Survey of Fishermen Who Have Given Up Fishing in "Ten Provinces, One Hundred Counties and One Thousand Households"
			Work Progress After the Fishing Ban											Social Security and Education for Children After the Fishing Ban															Household Economic Conditions After the Fishing Ban						Post-Ban Community Life & Fisheries Oversight
number	catch income percentage	catch labor number	fishing income	other job	non-catch income	social security payment	medicalinsurance payment	technical training	job recruitment	exchange job	working hour	working day	working category	satisfaction	un-satisfied reason	catching willingness	social insurance	medical insurance	Other insurance	health	medical payment last month	medical payment reimbursement	medical insurance reimbursement	childrens'educated	children is in primary school	school environment	housing	total income last month	total expense last month	income exchange	life level	life happiness	neighborhood trust	participate in activities	illegal catch	whether to prevent catch	policy awareness	catch environment resorce restoration
1	E	2	120000	B	9000	200	1100			0			F			C		1400		C				A	A	C	D			E	D	B	E	D	C	D	D	B
2	D	2	100000	D	50000	200	1250			0	10	7	G	C		A	200	1400		D			40000	B	A	C	D			D	D	B	D	C	D	B	D	B
3	B	2	55000	BD	109000	200	750			0	4-5	7	G	E		A	7600	840		A				B	A	C	D			A	A	E	E	B	D	D	C	B
4	C	2	120000	D	150000	1000	1000			0	3-4	7	G	E		A	7600	1120		A				A	A	C	A			D	B	D	E	C	D	D	A	A
5	E	2	120000	F	800	400	750			1	3-4	2	C			A	400	840		B				B	A	C	D			E	D	C	E	D	D	D	B	A
6	E	2	75000			134000	1000			0			F			C	3800			B				C	A	E	D			E	C	C	E	D	D	D	C	B
7	E	2	150000			67100	500			0	17	7	H	D		A	100	560	970	B				A	A	C	A			C	A	D	E	A	B	C	A	B
8	E	2	120000	B	22000	200	1000			0	7-8	4	E	E		A	8720	1120		B				A	A	C	D			E	B	E	E	D	D	C	D	A
9	E	2	66500			12700	750			0	8	5	E	D		A	12941	840		C				A	A	C	D			E	B	D	E	D	D	D	E	A
10	E	2	50000	A	12000	8700	1000			0		7	G	E		A	8941	1120	2000	B				A	A	C	D			D	C	E	E	A	D	D	E	B
11	E	2	150000			200	1000			0	8	7	H	E		A	8880	1120		A				A	A	C	B			B	A	E	E	D	D	D	E	A
12	E	2	100000			200	500			0	1-2	4	G	E		A	200	560		A				C	A	C	D			D	B	E	E	D	D	C	E	A
13	E	2	120000	B	8000	200	1000			0	8-9	6	BE	A		A	200	1120		A				D	B	C	B			E	C	B	E	B	D	D	A	A
14	D	2	95000	B	42000	103000	1000			0	4	5	H	E		C	0	1120	1800-1900	A				C	A	C	D			E	B	D	E	D	D	C	E	E
15	E	2	35000			72000	500	8	8	0			F	A		E		560		A				B	A	C	D			E	A	E	E	D	D	D	E	A
16	E	2	72000			3000	500	1	0	0	8	7	B	E		D		560	3000	A			500	A	A	C	D			A	B	E	E	D	D	C	E	A
17	E	2	110000	B	7500	300	750			0			B	E		A		840	7200	C				B	A	C	D			D	C	D	D	B	D	C	D	B
18	E	2	105000	B	2000	200	500	1		0			F	A		A		560	7000	B				A	A	C	B			E	D	B	E	D	D	C	D	B
19	E	2	70400			72000	750	1	0	0	7.5	3	C	D		A		840		A				B	B	C	A			E	E	C	E	D	D	C	B	B
20	E	2	20000			200	500	1		0	2.5	7	C	E		A		560	7200	A				无	A	C	D			E	C	C	E	D	D	C	B	B
21	E	2	80000	B	14000	13200	750	3	3	0	8	6	B	E		A		840	15600	C				C	B	C	D			E	D	C	E	D	D	C	D	B
22	D	2	60000	B	40000	400	1000			2	12	7.5	E	D	C	A	400	1120	0	D	2500	0	0	B	B	C	D	9000	5083.33	D	C	D	E	B	C	D	D	A
23	C	3	20000	E	14400	300	1250			0	12	7.5	B	C	E	A	100	1400	120	D	0	0		E	B	C	D	7500	2833.33	C	E	A	E	D	D	D	B	B
24	E	2	200000	E	36000	200	1500			0	12	7	B	C	C	A	400	1680	0	D	3750	0		C	B	C	D	7500	6250	E	c	C	E	D	B	D	B	B
25	D	2	120000	AF	64500	74000	1250			0	8	5.5	C	E	AC	C	10556	1400	1500	D	666.667	0	0	C	B	C	D	9583.33	5833.33	C	B	E	E	D	D	D	E	B
26	C	2	50000	AB	58000	300	750	1	1	0	10	2.5	E	C	E	B	600	840	0	D	0	0		A	A	C	D	4875	2916.67	E	D	C	E	D	D	D	D	A
27	E	2	35000	E	0	300	750			0	0	0	C	A	E	C	0	840	483	D	833.333	0	0	D	A	C	D	800	833.333	E	D	A	E	B	D	D	A	A
28	E	2	35000	E	0	300	750			0		0	C	A	C	C	0	840	483	A	291.667	0		A	A	C	D	10800	3333.33	C	B	D	E	D	D	D	D	A
29	E	3	25000	E	0	400	1000			0	7	3.75	H	E	E	C	4000		0	B	66.6667	0		C	A	C	D	2408.33	2000	E	C	B	E	E	D	D	A	C
30	E	2	20000	E	0	800	1000			0	0	0	B	D	E	C	4000		1458	A	125	0		C	A	C	D	1375	2000	E	D	A	E	E	D	D	B	B
31	D	2	60000	D	20000	400	1250	44259	2			0	E	A	C	A	200	1400		A	0	0		A	B	C	D	7775	700	E	D	B	E	B	D	D	E	A
32	C	2	70000	A	48000	65100	750					0	H	B	E	C	200	840	800	A	0	0		A	A	C	D	4100	2000	E	E	B	B	D	D	D	D	B
33	B	3	60000	A	134000	1800	2000		2	0	2	7.5	C	A	E	A	61000	2240	2000	A	2500	0	0	A	A	C	C	13200	10483.3	D	E	B	E	A	D	A	C	A
34	A	2	40000	A	210000	1200	1000			0	8	7.5	B	E	E	B	900+200+400	1120		A	25	0	0	A	A	C	D	5500	5291.67	E	C	E	E	D	D	D	E	A
35	D	2	70000	A	28000	68100	1500					0	E	D	C	E	100	1400	9600	E	0	0		A	B	C	E	3333.33	2916.67	E	C	E	E	E	D	D	D	A
36	D	2	100000	B	30000	3800	500			0	10	7.5	H	E	E	C	0	560	24000	E	0	0		A	A	C	E	37500	6726.17	A	A	E	E	E	D	D	D	B
37	D	2	90000	B	25000	200	500			0	6	7	C		C	A	3900	560		E	0	0		A	A	C	C	3528.33	1500	E	D	C	E	D	D	D	D	B
38	B	2	100000	F	200000	200	1500		1			2.5	E	A	E	A	200	1120		E	0	0		C	A	C	C	19833.3	3019	E	D	C	E	E	D	D	E	B
39	E	2	110000	B	20000	200	1250		1	0	44546	7.5	C	D	C	A	8800	1400	220	A	1250	500	6000	B	A	C	B	2916.67	4166.67	E	C	B	E	A	D	D	D	A
40	E	2	60000-70000			200	500	3	3	0	4-5	7	C	A		B	200	560		C			6000	C	A		D			D	D	C	E	B	D	A	C	B
41	D	2	120000	B	20000-30000		750	2	2	0	8-9	4.5	E	C		A	200	840		A				A	A		D			E	B	C	E	B	D	A	A	C
42	E	2	100000			200	500	1	1	0	9	5	E	D		B	200	560	483	B				C	A		D			E	C	D	E	B	D	C	D	A
43	E	2	200000			200	500	3	3	0	5-6	4	E	C		B	200	560		B				A	A		D			D	C	C	E	C	D	D	D	A
44	D	2	60000-70000	B	2000		500	2	2	0	4-5	6.5	H	C		A	6000	1120		C				A	B	C	D			D	C	D	E	B	D	B	D	B
45	E	2	50000-60000			200	500	2	2				F	B		B	200	560	122	D			10000	C	A		D			E	D	C	E	B	D	C	D	A
46	E	2	9000-10000			200	500	2	2				F	B		C	200	560	1400	C				B	A		D			E	C	D	E	B	D	C	D	A
47	D	2	60000-70000	B	36000-48000	1000	750	4	4	0	8	7	H	D		A	1000	840		A				B	C	C	H			D	C	C	D	D	C	A	C	A
48	D	2	35000-56000	B	6000-9000	100	840	2		0	8	4	E	C		A	7500	840		C				A	A		H			E	C	D	E	B	D	B	D	A
49	E	2	20000-30000			200	500	2	2	0	12	7	B	D		A	7200	560		A					A		D			B	B	E	E	A	D	A	D	A
50	D	2	24000-32000	B	6000-9000	200	1000	1	1	0	8	5.5	E	C		A	200	1120		A				D	C	C	H			D	D	C	E	A	D	C	D	B
51	D	2	24000-32000	B	12000-24000	200	750	2	2	0	9	5	H	C		B	200	840		C				B	B	B	H			C	D	C	E	B	D	C	D	B
52	D	2	50000	B	10000	200	750	4	4	0	10	7	C	D		C	7800	840		A				B	A		D			E	C	D	E	D	D	D	D	B
53	E	2	32000-40000			200	1000	3	3	0	7	7	E	C		A	7600	1120		B				C	B	C	H			D	D	C	E	A	D	D	C	B
54	D	3	10000	B	3000	200	750	1	1	0	2	6.5	C	D		A	4400	840		C			1000	B	A	B	D			D	C	C	E	B	D	C	D	B
55	E	2	160000-180000			200	840	4	4	0	5	7	C	D		A	200	560	1000	E			75000	C	A		D			E	D	C	E	B	D	C	E	A
56	D	2	3000	B	3000	200	500	1	1				F	B		B	200	560		B				C	A		D			D	C	C	E	C	D	C	C	A
57	E	2	60000-70000			200	500	1	1				F	B		C	200	560	481	E				C	A		D			D	C	D	E	B	D	C	D	B
58	E	2	30000-40000			200	500	2	2	2	7-8	5	D	E		C	200	5560		B				A	A		D			B	B	D	E	A	D	B	D	B
59	E	2	170000-180000			200	750	4	4	0	8-9	5	E	D		A	200	1120		A				A	A	C	B			E	C	D	E	B	D	C	D	A
60	D	2	150000	B	20000	400	1250	2	2	0			F	D		D	400	1400	480	B			10000	C	A	C	B			D	C	C	E	A	D	D	D	A
61	D	2	30000	B	60000	200	1000	2	2	0	9	7	D	E		D	200	1120	200-300	A				D	B	C	D			B	B	D	E	C	D	C	E	A
62	D	2	60000	F.	25000	400	750	4	4	0	8	6.5	D	D		A	12600	1120	103	C				B	A		D			C	C	D	E	C	D	C、D	E	A
63	E	2	70000-80000			68100	560	1	1	0	8	6.5	H	D		C	3000	560	800	B				A	A		D			E	D	C	E	B	D	C	E	A
64	E	2	150000-200000			600	1000	2	2	0	8	7	C	D		A	600	1120		A				D	B	C	D			E	C	C	E	D	D	D	E	A
65	E	2	100000-150000			200	500	2	2	0	7	6.5	G	D		A	200	560		A				A	A		D			D	C	C	E	B	D	C	E	A
66	D	2	30000-40000	B	60000	200	500	1	1	0	8	5	E	C		A	200	560		B				A	A		D			D	C	C	E	D	D	C	D	B
67	D	2	100000	B	10000	200	750	2	2	0	11	7	D	D		C	200	840		A				A	A	B	D			C	C	D	E	C	D	D	E	B
68	D	2	180000-190000		8000	300	660	3	3	0	8	7	E	B		A	3900	840		B				B	A		D			E	D	C	E	D	D	C	E	A
69	E	2				200	1000	4	4	0	10	5	E	B		C	8400	1120		A				B	C	C	D			E	C	D	E	B	D	D	D	B
70	D	2	80000-90000	B	60000-70000	400	1500	2	2	0	4	4	E	D		B	400	1680	483	E				B	A		C			E	C	C	D	C	D	D	D	B
71	E	2	100000			200	750	1		0	12	6	D	C		A	7800	840		A				A	A		C			D	C	C	E	C	D	C	E	A
72	D	2	20000-30000	F	7000-10000	200	750	1		0	7	7	D	C		C	5000	840		B				B	A		D			C	C	C	E	C	D	D	D	B
73	E	4	200000			36300	1250	3	3				F	A		A	3800	1400	800	A			1700	C	A		D			E	C	D	E	B	D	C	D	B
74	E	2	70000-80000			200	960	2	2				D	D		B	200	1120		A				A	B	C	C			E	C	C	C	D	D	D	C	B
75	E	2				67100	500	3	3				F	A		C	200	560	800	A				A	A		D			E	B	D	E	D	D	D	E	A
76	E	2	10000-20000			200	750	1		0	7	6.5	B	D		C	9800	840		C				B	A		D			C	C	C	E	C	D	D	C	B
77	D	2	40000-50000	B	8000	200	750	1	1	1	10	6	A	C		A	200	840		A				E	B	B	C			C	D	C	B	B	D	C	D	A
78	D	2	30000-35000	B	12000	200	500	1	1	0	8	5	E	D		C	8600	560	800	B				A	A		C			C	D	D	E	D	D	C	E	A
79	D	1	70000-80000	B	18000	7200	500	3	3				F	B		C	6000	560	2000	B				A	A		B			E	C	B	E	D	D	D	D	A
80	E	2	12000			14600	1250	3	3	0	6	4	C	D		B	10000	1400	1500	C			2000	C	A	C	C			D	C	D	D	D	D	D	E	B
81	E	2	60200				1000	4	4	0	10	6.5	B	C		B	9200	1120		C				D	B	D	C			E	D	C	C	B	C	C、D	D	B
82	D	2	80000	B	2700-6000	200	440	1	1	1	8	5	A	D		A	7600	1120		C				B	A		D			E	E	D	E	B	C	C	E	A
83	D	3	80000-100000	B	900-2000	200	660	2	2	0	10	6	E	A		B	7600	840		C				C	A		D			E	D	C	E	D	D	D	E	A
84	D	2	120000	B	4000	200	720	2	2	0	8	6	E	B		A	7600	840		C				B	B	A	D			E	D	B	D	B	C	C	E	A
85	D	2	200000	F	30000-40000	6000	500	2					F	A		E	0	560	2200	A			1100	A	A		B			D	B	E	C	D	D	B	B	C
86	D	2	150000	B	6000-9000	67100	500	1	1	0	8	4	E	D		C	200	560		B				A	A		C			E	C	D	D	C	D	D	C	B
87	C	2	70000-80000	B	108000-144000	67300	1250	1		0	7	7	E	C		C	600	1400	900	B				B	A	C	C			D	C	D	E	C	D	D	C	A
88	D	2	150000	B	2000	25000	1500	1	1	0	8	7	D	C		A	8600	1680	1800	C				D	C	C	B			E	D	C	D	D	D	D	D	A
89	E	2				36100	500	3	3	0	7	3	H	D		B	0	560	1000	A				A	A		D			E	C	D	E	C	D	B	C	B
90	D	1	80000-90000	B	27000-30000	21100	1250	1		0	8	5	H	C		C	100	1400	1022	A			9000	A	A	B	D			D	C	D	E	C	D	C	E	A
91	E	2	70000-80000			130000	500	3	3				F	B		D	0	560	900	B				C	A		D			D	C	D	E	D	D	B	B	B
92	E	2	200000			72400	500	1	1		8	7	C	D		A	4200	560		A				C	C	C	A			D	C	D	E	C	D	C、D	D	B
93	E	3	200000-250000			200	1000	1	1	0	7	6	H	C		A	200	1120		A				C	A	C	A			D	C	C	D	A	D	C	D	B
94	D	2	120000	B	18000		750	1		0			F	B		B	200	840		B				C	A		D			E	D	C	E	B	D	C	B	B
95	D	2	50000-60000	B	16000	200	750			0	8	4.5	E	C		A	200	1400		A				B	A	B	D			E	D	D	E	B	D	B	B	B
96	E	2	70000-80000			13400	500	3	3				F	B		C	0	560	1000	A				C	A		D			D	C	D	E	D	D	C	B	A
97	D	2	30000-40000	B		13400	500	2	2				F	B		E	0	590	1000	B				D	A		D			D	C	D	E	D	D	C	C	B
98	E	2	80000-90000		16000	1000	500	2	2				F	B		A	1000	840		A				C	A		A			D	D	D	E	C	D	C	C	B
99	E	2	100000			100	500	4	4	0		6	E	C		A	100	560		A				B	B	C	A			D	D	D	E	D	D	C	D	B
100	E	2	350000-400000			67100	500	1		0	8	2.5	E	C		C	200	560	1500	A				C	A		D			E	C	E	E	D	D	B	B	B
101	E	2	30000-40000			61000	500	1		0	0	0	F	B		C	0	560	1458	A			800	C	A		D			D	C	D	E	C	D	D	C	B
102	E	2	70000-80000			130000	500	1	1	0	10	7	E	B		C	0	560	970	C				C	A		D			E	C	D	E	C	D	B	D	B
103	E	2	100000		0	600	1250	0	0	0	8	7	B	D		A		3800	5000	A			0	A	B	B	D			E	C	D	E	A	C	C	A	B
104	E	2	25000	B	3500	200	1500	1	0	0	8	5	E	C		A		1680	200	C			1000-1500	A	B	C	D			E	D	B	E	A	D	D	B	B
105	E	2	100000		0	200	750	0	0	0	8	5	CE	B		A		840	7000	A			2800	A	A		D			E	D	C	E	A	D	D	D	B
106	E	2	25000		0	200	250	0	0	0	8	5	C	D		C		560	100	A			0	A	A		D			E	C	D	E	A	B	A	C	B
107	E	2	30000		0	200	750	0	0	0	9	4	E	B		A		840	200	A			0	B	A		D			E	D	B	E	C	D	B	D	B
108	E	2	70000-80000		0	200	500	2	0	0	6	7	B	D		A		840	17000	B			0	B	A		D			D	C	D	E	C	D	A	A	不清楚
109	E	2	130000-140000		0	9800	500	1	0	0	0	0	F	B		B		560	13600	C				B	A		D			E	B	E	E	D	D	D	D	A
110	D	2	100000		0	400	1000	0	0	0	10	4	E	C		A		1120	8000	B			8400	C	A		D			D	C	C	E	C	D	A	A	不清楚
111	E	2	40000-5000		0	30000	500	0	0	0	0	0	F	B		E		280		B			0	B	A		D			E	B	D	E	B	D	A	B	B
112	E	2	50000-60000		0	72000	500	0	0	0	0	0	F	B		D		560		D			5500	C	A		D			D	C	D	E	D	D	D	C	B
113	E	2	50000		0	72000	500	0	0	0	0	0	F	B		E		560		D			2500	C	A		D			E	C	C	E	D	D	A	E	B
114	E	2	80000-100000		0	200	750	0	0	0	12	7	D	C		A		840	15660	A			0	C	A		D			D	C	C	E	A	D	CD	D	B
115	D	2	60000	B	10000-20000	0	500	0	0	0	10	7	D	C		E		560	7800	A			0	A	A		D			D	C	D	E	A	D	CD	E	B
116	E	2	70000-80000		0	200	750	2	1	0	8	6.5	C	E		C		840	7200	B			3800	B	A		D			E	D	C	E	C	D	C	D	B
117	E	2	90000		0	14400	750	1	1	0	7	6.5	D	D		A		840	14400	A			600	C	B	C	D			C	C	D	E	D	D	CD	E	A
118	E	2	70000		0	3200	500	0	0	0	8	4.5	E	D		A		560	0	A			0	C	A		D			E	B	D	E	B	D	C	D	B
119	E	2	60000		0	3100	750	2	0	0	8	5.5	E	D		A		840	8979	E			5200	A	A		B			C	C	D	E	C	D	C	D	B
120	E	2	90000	B	3000	300	1500	3	5	0	12	6.5	E	C		E		1680	3200	B			10000	A	C	C	D			D	D	C	E	A	C	CD	D	A
121	E	2	60000-70000	B	3500	100	1000	1	0	2	8	5	D	D		C		1120	7000	A			0	C	C	B	D			C	C	C	E	C	D	D	B	A
122	E	2	70000	B	4000	400	1000	1	0	0	9	5	E	C		E		560	7000	C			6000	C	A		D			D	C	C	E	A	D	D	A	A
123	E	2	100000	B	2000	200	500	0	2	0	10	5	E	C		A		560	7000	B			4500	B	A		D			E	C	D	E	C	D	C	E	B
124	E	2	130000		0	200	750	2	5	0	8	4	B	D		A		840	7200	D			3000	C	B	C	D			E	C	D	E	D	C	C	D	A
125	E	2	70000-80000		0	600	1000	2	2	0	9	7	B	C		B		1120	600	B			0	B	C	C	D			D	C	D	E	C	D	C	D	A
126	E	2	100000		0	3600	500	2	3	1	8	5	CE	D		A		560	9682	B			0	B	A		D			D	C	D	E	C	D	CD	D	B
127	E	2	60000	B	6000	200	100	2	3	0	8	5	E	D		A		1120	3200	A			0	B	C	C	D			D	C	C	E	D	D	CD	D	B
128	E	2	150000		0	0	750	1	2	0	10	7	D	D		A		840	6800	A			0	D	B	C	C			C	B	D	E	D	D	D	D	A
129	E	2	130000		0	100	750	4	1	0	8	7	B	D		A		840	7000	A			0	C	B	C	C			E	D	B	B	D	D	D	D	C
130	E	2	130000	B	4500	200	750	2	4	0	10	6	B	E		A		3140	13600	A			0	B	A		B			C	B	E	E	D	D	D	E	B
131	E	2	100000		0		1000	0	0	0	8	6	E	D		E		280		A			0	B	A		C			C	C	C	E	D	D	D	C	B
132	D	2	70000	B	18000	14400	1000	0	0	0	10	7	E	B		A		1120	14400	A			0	D	C	C	B			D	D	C	B	B	D	D	D	B
133	E	3	155000		0	103200	1000	0	2	0	8	5	B	D		C		1120		A			0	A	A		C			B	B	D	E	D	C	D	D	A
134	E	2	75000		0	58100	500	0	2	0	8	6	E	C		A		840		A			0	B	A		B			E	D	D	E	D	D	C	D	B
135	E	2	75000		0	4600	750	3	2	0	8	4	E	B		A		840	1750	A			0	A	A		D			E	D	C	E	D	D	D	D	B
136	D	2	115000	B	55000	200	750	1	4	0	9	3	E	B		A		840	5200	C			4000	B	B	C	D			E	D	C	E	D	D	D	D	B
137	E	2	65000		0	7250	250	0	0	0	10	5	E	B		A		840	15600	C			0	C	A		C			E	D	B	B	D	D	D	D	B
138	E	2	60000		0	10000	750	0	0	0	10	7	B	D		C		840	13200	C			0	A	A		C			B	C	C	B	C	D	C	C	不清楚
139	E	3	100000		0	400	1000	1	3	0	8	5	E	B		A		1120	14800	A			0	B	A		D			D	C	C	E	D	C	D	D	B
140	E	2	100000	B	10000	14560	750	2	1	1	10	7	E	B		A		840	14560	B			0	A	A		D			E	C	A	E	D	C	C	E	A
141	E	2	210000		0	13000	500	1	1	0	8	5	E	B		A		840	13600	A			7000	A	A		D			E	C	B	D	D	B	C	D	B
142	E	2	60000		0	13600	1000	0	0		0	0	F	B		B		1120	42000	C			6000	C	A		D			E	C	C	E	A	A	C	E	B
143	E	2	56000	B	8000	0	750	2	2	0	8	4	E	B		A		840	14560	E			0	B	A		C			E	E	B	D	A	C	C	E	A
144	E	2	70000		0	20000	1000	2	2	1	8	7	B	D		A		1120	7380	A			0	B	B	C	B			C	C	D	E	D	C	C	D	B
145	E	2	120000		0	200	1000	0	1	0	8	6	C	D		A		1120	13600	A			0	C	B	C	D			D	C	C	D	C	C	C	D	A
146	E	2	80000		0	200	750	1	2	0	8	6	C	E		D		840	7000	E			0	A	A		B			B	B	E	E	D	D	C	E	B
147	E	2	150000-180000	B	20000	200	500	0	0	0	8	4	E	A		A		560	3500	D			5100	B	A		C			E	E	B	E	C	D	D	E	B
148	E	1	65000		0	0	500	0	0		0	0	F	B		A		560	7270	C			0	B	A		B			E	D	B	E	D	D	D	C	B
149	B	2	35000		60000	0	1000	4	2	0	8	7	B	D		E		1120	10000	B			0	B	A		B			A	A	E	E	D	D	D	E	不清楚
150	E	2	75000		0	200	750	0	0	0	8	5	E	B		C		840	36600	C			37500	B	B	C	A			E	D	B	E	C	D	D	D	B
151	E	2	120000		0	300	1000	0	0	0	11	7	E	D		A		1400	300	A			0	B	A		D			C	B	D	E	D	D	C	D	C
152	E	2	150000	B	15000	200	1000	0	0	0	8	6	E	C		E		1120	15600	A			0	B	B	C	C			E	C	C	C	B	D	D	B	C
153	E	2	100000		0	400	500	0	0		0	0	F	C		E		560		A			0	B	A		D			E	C	D	E	C	D	D	C	B
154	E	2	90000	B	4000	500	750	2	0	0	12	7	D	B		E		840		A			0	B	A		A			E	C	B	C	D	D	D	D	A
155	D	2	100000		0	200	500	0	1		0	0	F	A		C		560	7000	A			0	B	A		D			E	D	B	E	B	D	D	D	C
156	E	2	75000		0	200	500	0	0		0	0	F	B		D		560		E			0	B	A		D			E	D	C	E	D	D	D	D	不清楚
157	E	2	70000-80000	B	5000	400	500	2	2	0	8	7	C	E		B		560	15660	A			0	B	A		A			D	C	D	E	D	C	C	E	B
158	E	2	75000		0	0	500	2	2	0	8	6	C	D		A		560	12000	A			0	A	A		D			C	C	C	E	D	D	C	E	B
159	D	2	60000	D	20000	200	1500	1	2	0	10	4	E	C		C		1680	7000	A			0	B	C	C	D			E	E	B	C	B	D	D	D	不清楚
160	E	2	70000		0	200	750	1	2	0	10	2.5	E	B		B		840	7400	A			0	B	A		D			E	C	C	E	D	D	D	D	B
161	B	2	30000		80000	115000	1250	5	2	0	8	7	B	E		A		1400	7800	A			0	B	A		D			B	B	E	E	D	C	C	D	B
162	E	2	90000		0	200	750	2	2	0	8	6	C	D		E		840	15800	A			0	B	A		A			B	B	D	E	D	C	C	E	A
163	E	2	80000		0	200	500	0	0	0	9	3	E	B		C		560	7200	A			0	A	A		B			E	C	D	E	D	D	D	D	B
164	E	2	50000	E	0	0	0	1	0	0	7.5	7	E	B	A	C	0	560		A			0	D	C	C	A	833.333	7916.67	E	D	C	E	A	B	A	D	A
165	E	2	100000	E	0	200	500	1	1	2	8	5	E	C		A	1000	560		A			0	C	A		D	4500	5000	D	C	C	E	A	D	B	C	B
166	E	3	250000	E	0		1250	0	0	0	8	3	C	D		C	4000	560	100	A			1000	B	B	C	E	1250	1666.67	D	C	E	E	A	D	C	E	A
167	C	1	25000	B	20000	100	250	0	0	0	4	5	B	C		C	200	280		A			800	C	A		E	1666.67	2500	D	D	C	E	B	D	B	D	A
168	E	2	70000	E	0	4800	500	2	0	0	10	7	D	C		C	4800	560		A			500	B	A		D	833.333	4583.33	D	D	C	E	B	D	C	B	A
169	E	2	35000	E	0	30000	500	1	1	0			F	C		A		280		B			0	C	A		D	2083.33	2500	D	D	C	D	D	D	B	D	A
170	E	2	60000	E	0	3000	300	2	2	2	8	7	E	D		A	8800	280		A			1050	C	A		D	4583.33	2500	C	C	D	E	D	D	CD	D	A
171	E	2	70000	E	0		750	0	0	0	9	4	G	B	A	A	7200	840		A			1000	B	A		E	833.333	2000	D	D	C	E	A	D	B	C	B
172	E	2	20000	E	0	200	500	0	1	0	10	4	E	C		A	7000	560		A			0	C	A		E	2500	833.333	B	C	D	E	C	D	CD	C	A
173	D	2	66000	B	20000	8000	530	2	0	0	10	6	C	D		B	7800	530		D			8000	A	B		C	3333.33	7500	E	E	D	D	C	D	CD	D	A
174	E	2	35000	E	0	14000	750	0	0	1			E	C		D	8800	554		B			0	C	A		A	6000	4100	D	D	C	E	B	D	CD	D	E
175	E	3	55000	E	0	12000	750	7	2	0	7	7	E	C		B	8800	840		B			8000	B	A		A	3333.33	2916.67	D	C	C	D	B	D	B	E	B
176	E	2	65000	E	0	0	900	0	0	1	4	7	GC	D		A	8800	1400		A			0	B	A		D	5250	8333.33	E	D	B	D	D	D	C	B	A
177	E	2	35000	B	5000	500	1250	2	2	0	8	7	E	D		D	0	1400		A			0	B	A		D	2500	1416.67	D	D	D	E	A	D	C	D	A
178	E	2	80000	E	0	200	500	0	1	0	8	7	B	D		C	8800	560		A			0	D	A		D	4000	5583.33	D	C	D	E	A	D	C	D	A
179	E	2	100000	E	0	7600	1000	0	0	0			F			C		1120	1200	D			2500	D	A		B	2916.67	3916.67	D	D	D	E	D	D	D	D	A
180	E	2	85000	E	0	300	750	2	2	0		0	F	D		A	200	840	485	B			0	A	A		D	5000	5433.33	C	C	D	E	C	D	C	E	A
181	E	2	85000	E	0	300	750	2	2	0	10	7	E	D		C	200	840	485	B			0	A	A		D	5416.67	5000	C	C	D	E	C	D	C	E	A
182	D	2	40000	B	25000	300	750	2	3	0	8	6	E	C		A	0	840		D			5000	B	A		D	3333.33	3750	D	D	C	E	A	D	C	D	A
183	D	2	25000	B	15000	100000	750	2	2	0			F			C		840	960；1100	B			30000	A	A		D	5000	2500	D	C	D	E	D	D	CD	E	A
184	E	2	50000	B	10000	1700	1000	0	0	1	15	7	D	D		C	1900	1120		B			0	A	A		D	6666.67	6100	B	C	D	D	A	C	D	E	A
185	E	2	100000	E	0	1000	750	2	3	0	8	7	B	D		A	1000	540		B			0	E	B	B	D	2400	3916.67	D	B	D	D	D	C	D	E	A
186	E	2	140000	E	0	500	1250	0	2	2	8	6	E	D		A	0	1400		D			7500	A	A		C	5416.67	4141.67	E	C	D	E	A	D	C	D	A
187	E	5	200000	E	0	6000	500	2	2	0	8	5	H	C		A	6000	560		C			0	A	A		B	2500	6083.33	C	C	C	D	B	D	C	E	A
188	E	2	25000	E	0	200	750	2	2	0	8	7	E	B	A	C	200	840		C			2000	A	A		D	6500	2375	D	D	D	E	A	D	C	D	B
189	E	2	100000	E	0	300	1000	2	2	0	4	6	F	B	A	A	200	1120		A			0	A	A	C	B	46583.3	4583.33	D	D	C	E	A	D	D	D	A
190	E	2	100000	E	0	123000	750	2	2	0	8	7	E	D		A	7800	840		A			0	B	A		D	4166.67	2333.33	D	B	D	E	A	D	D	D	A
191	C	2	40000	A	50000	200	750	1	1	0	8	4	E	C		B	200	840		A			0	B	A		D	4166.67	3358.33	E	C	C	E	A	D	B	D	A
192	E	2	155000	B	15000	200	750	0	0	0	12	7	D	B	A	B	17000	840		A			800	C	B	C	C	8333.33	5383.33	E	C	D	B	A	D	D	D	A
193	E	2	100000	B	20000	145558	500	2	2	1	8	7	B	D		C	16680	560		A			1800	B	A		C	5000	3333.33	D	C	D	E	A	D	C	E	A
194	E	3	80000	E	0	80100	750	0	0	0	8	7	C	B	A	C	200	840		B			20000	C	A		D	6000	4041.67	E	C	D	D	A	D	C	D	A
195	E	2	75000	E	0	104000	500	3	3	0			F			C		560		B			0	A	A		C	0	3333.33	E	C	D	E	A	D	CD	D	A
196	C	2	20000	B	30000	5000	750	0	0	0			F			C	11000	840		A			0	A	B	C	B	8333.33	3933.33	B	B	E	E	A	D	C	E	A
197	D	2	20000	B	10000	28000	1000	0	0	0			F			C	7000	1120	1600	A			0	C	C	C	C	1600	5416.67	B	C	D	E	D	D	C	E	A
198	D	1	50000	B	20000	200	1000	0	2	0	8	7	D	B	A	C	7000	1120		A			0	C	C	C	E	1666.67	9650	D	C	D	D	A	D	CD	D	C
199	E	2	90000	B	18000	200	750	1	1	4	10	5	E	D		A	400	840		D			10000	B	A		D	4166.67	3166.67	E	D	D	E	D	D	C	D	A
200	E	2	20000	E	0	2000	1250	1	1	0	8	3	E	B	A	A	7800	1400		B			0	B	D	C	CA	2000	6166.67	E	D	D	B	A	D	A	B	A
201	E	2	50000	F	10000	200	750	0	0	0			F	A	A	A	200	840		D			0	C	A		D	1250	3333.33	E	D	C	E	A	D	C	E	A
202	E	2	300000	E	0	12400	500	2	0	0	8	7	E	B	A	C	6800	560		E			18000	B	A		D	2400	7763.33	E	E	B	E	A	D	D	E	B
203	E	2	100000	B	5000	66200	750	0	0	0	5	7	C	D		E	2000	840		A			0	A	A		D	4650	2675	D	D	D	E	A	C	CD	B	A
204	C	2	50000	A	40000	3400	1000	0	0	3	10	7	C	D		E	4000	1120	1200	C			0	B	A		D	5833.33	2066.67	D	C	D	D	C	B	C	C	A
205	E	4	80000	E	0	67400	1560	0	0	2	8	7	E	C		A	7200	1680	2000	C			1000	A	A		D	5000	4458.33	E	D	C	E	A	D	B	D	A
206	D	2	35000	B	20000	63000	1000	0	0	0	8	3	E	D		B	2400	1120		A			0	C	A		D	7500	2308.33	D	C	C	E	A	D	C	D	A
207	D	1	30000	B	10000	3100	1000	7	7	1	8	5	D	D		B	10000	1120		A			0		C	C	D	5000	5000	C	D	D	E	D	D	C	D	A
208	E	2	60000	E		200	1000	2	2	0	0	0	F	C	E	A	200	1120	0	C	500	83.3333	1000	A	B	C	D	833.333	2500	E	D	C	E	A	D	C	E	A
209	E	1	80000	E		200	500	0	0	0	0	0	F	C	E	A	5760	280	480	A	0	0	20000	C	A	C	D	480	480	E	D	B	E	A	D	D	D	A
210	E	1（2）	63000	E		200	250	0	0	0	0	0	F	C	E	C	5760	280	1190（800）	D	166.667	0	0	A	A	C	D	833.333	2916.67	E	C	C	E	C	C	D	E	A
211	E	2	70000	E		250	500	2	2	2	10	7.5	E	C	E	A	400	560	0	D	500	200	4000	A	A	C	D	5000	5000	D	E	D	E	A	D	D	E	A
212	E	2	12000	E		3800	1000	2	2	1	0	0	A	D	E	C	3800	1000	0	A	250	200	1500	B	C	C	D	1666.67	4166.67	D	C	C	E	A	D	D	D	A
213	E	2	18000	E		200	500	1	3	0	8	6.75	E	D	E	A	400	640	0	A	83.3333	0	0	B	A	C	D	3916.67	2333.33	E	D	E	E	A	D	D	E	A
214	E	3	80000		8000	72000	1000	4	3		12	6.5	E	B	B	B	7600	1120	2300/1000	E	1666.67	50	0	B	A	C	D	4166.67	4833.33	E	E	B	D	A	D	D	E	A
215	E	3	56000	E		3400	750	2	2	3	9	6.5	E	C	C	B	7200	840	0	C	416.667	41.6667	0	A	A	C	D	3416.67	4541.67	D	C	C	C	B	D	D	D	B
216	E	3	80000	E		7900	1250	2	3	0	10	4.25	E	B	E	B	10800	1400	0	B	333.333	0	0	C	C	C	D	4000	3883.33	D	D	D	C	B	D	C	D	A
217	E	2	65000	E		100	1250	1	1	0	8	7.5	AC	D	A	A	0	1400	0	E	0	0	0	C	B	C	D	3666.67	4500	E	D	C	E	A	F	D	B	A
218	D	2	24000		10000	13000	750	2	3	0	8	7.5	D	E	E	B	6800	1400	1750	A	83.3333	0	0	A	A	C	E	41666.7	13916.7	A	A	E	E	A	D	D	D	B
219	E	2	70000	E		200	1000	2	4	0	8	7.5	C	D	E	A	0	1120	0	A	166.667	41.6667	0	D	C	B	B	6500	3416.67	D	D	D	E	A	D	D	D	A
220	E	2	80000	E		200	1250	0	0	0	6	7.5	C	D	E	C	800	1400	0	A	0	0	0	B	A	C	B	2000	3116.67	E	C	C	E	A	D	D	D	B
221	E	4	120000	E		200	1750	2	4			0	F	D	C	C	800	1680	0	A	500	83.3333	1000	A	C	B	D	3833.33	7583.33	C	C	E	E	D	D	C	D	A
222	E	2	100000	E		8000	1000	3	3		8	7.5	D	D	E	A	8000	1120	0	A	83.3333	0		A	A	C	D	5000	2775	D	C	D	E	A	D	C	B	B
223	E	2	30000	E		200	500	10	10	0	8	7.5	D	B	E	B	200	560	0	A	83.3333	0		A	A	C	D	3333.33	1916.67	D	C	E	E	A	D	C	E	B
224	E	4	100000	E			1500	0	1	1	1	7.5	D	C	E	C	3879	1680	3000	E	666.667	166.667	2000	D	C	C	B	5000	4833.33	D	D	C	D	A	C	D	D	B
225	E	2	24000	E		36000	750	1	0			0	F	D	E	C		750	400	A	0	0		B	B	C	A	4000	2225	E	D	E	E	E	C	C	E	B
226	E	2	90000	E		200	1000	0	2		13	7	E	D	A	A	51000	560	0	A	0	0		B	A	C	D	4166.67	2441.67	E	C	B	C	A	D	D	E	B
227	E	2	32000	E		250	500	0	0			0	F	D	E	E		560	460	D	416.667	166.667	2000	C	A	C	D	920	1350	D	E	C	E	A	D	D	D	B
228	D	2	80000		10400	13600	500	2	2			0	F	B	C	A	7200	560	0	A	166.667	0		A	B	C	D	5033.33	3225	E	C	C	E	A	D	D	D	B
229	D	2	60000		18000		750	2	5	0	7	7.5	D	D	E	B	11300	840	0	A	83.3333	0		A	A	C	A	8333.33	5833.33	B	C	D	E	B	D	D	E	A
230	E	1	90000	E		200	750	1	1		16	7.5	D	D	E	A	2000	840	0	A	83.3333	0		C	B	B	D	5833.33	6333.33	D	A	D	D	A	D	D	E	A
231	E	2	110000	E		1000	1000	2	2			0	F	B	E	A	1000	1120	0	C	0	0		B	B	C	B	3750	5700	E	E	B	E	A	D	D	D	B
232	D	2	100000		10000	3000	500					0	F	B	C	C	3000	560	900	B	416.667	83.3333	2000	A		C	E	2000	3333.33	E	D	C	B	C	D	C	D	A
233	E	3	150000	E		300	750					0	F	B	E	A		840	980	E	1000	0		A		C	A	2000	6916.67	B	C	D	E	A	D	D	D	A
234	E	3	120000	E		600	1500				9	7.5	E	D	E	A	600	1680	980	E	1000	416.667	5000	C	C	C	D	7500	8208.33	D	D	C	C	B	D	C	D	A
235	E	2	64000	E		200	500	5	5			0	F	D	C	A	35000	560	0	C	333.333	41.6667	1000	A		A	B	500	0	E	E	D	E	C	D	C	D	B
236	B	1	20000		50000	200	1000				10	7.5	G	D	C	A	200	1120	0	A	83.3333	0		A	B	A	D	6666.67	11683.3	C	C	D	E	A	D	C	D	B
237	E	2	90000	E		300	750			3	12	5	E	C	E	B	15000	840	0	B	416.667	0	1000	B	B	C	B	2500	2916.67	E	D	C	D	C	D	D	D	A
238	C	2	70000		50000	11500（23000）	750（1000）	0	1			0	F	D	C	A	23040	1120	0	B	0	0		B	C	C	A	4166.67	9700	E	E	C	C	A	C	D	D	A
239	E	2	72000	E		300	1000		3	3		0	F	D	E	C	9000	1120	1000	A	83.3333	0		D		C	A	3666.67	4083.33	E	D	C	C	A	D	C	E	A
240	E	3	27000	E			1250	0	1	1		0	F	C	C	A	8900	1400	0	A	166.667	50	600	C		C	D	833.333	1666.67	E	D	C	E	C	D	C	D	A
241	E	2	50000	E		200	560	0	0	0	0	0	F	D	E	A		560	113	E	83.3333	0	0	B		C	D	0	2500	E	E	A	E	A	D	D	E	A
242	E	2	40000	E		7200	500	0	0			0	F	D	E	C	500	560	1100	C	416.667	0		B		B	D	2500	3458.33	D	D	D	A	C	D	D	E	B
243	E	2	40000	E		72000	500	3	0			0	F	D	E	C	500	560	15000	D	1250	333.333	4000	B		C	B	3000	3000	E	D	D	E	D	D	C	D	A
244	E	2	70000	E		200	500	1	2		4	3.75	E	D	E	A	17400	1120	0	A	416.667	0		A		C	D	4000	6250	E	D	D	D	A	D	C	D	A
245	E	2	70000	E		72000	500	3	10			0	F	C	E	A	72000	640	1500	A	83.3333	0		C		C	B	1500	1666.67	D	C	D	E	C	D	C	D	A
246	E	2	240000	E		400	1000	4	2	0		0	B		E	A	400	1120	0	A	166.667	0		A		C	D	8000	4416.67	E	D	C	E	A	D	C	E	E
247	E	2	80000	E		28000	750	0	0			0	E		E	C	28000	840	0	A	2500	0		B		C	D	3333.33	5666.67	E	C	C	D	A	D	D	B	A
248	E	2	100000	E		200	500	0	3	3	8	7.5	E	C	E	A		560	103	B	416.667	166.667	2000	B		C	D	2500	2500	E	D	C	E	A	D	D	E	A
249	E	2	48000	E		1000	500	0	2	0	4	2.5	E	B	A	A	1000	560	0	C	166.667	0	0	C		C	D	800	1666.67	E	D	D	C	A	D	A	B	B
250	E	2	75000	E		2000	750	1	1	1	12	7.5	D	C	E	A	15000	840	0	A	83.3333	41.6667	600	B	A	C	D	33333.3	8500	B	D	E	E	C	D	D	D	A
251	E	2	150000	E		400	1250	0	1	1	8	7	D	D	C	E	400	1280	0	D	666.667	0	4000	B	B	B	D	3333.33	3333.33	E	C	D	D	B	C	D	D	A
252	E	2	50000	E		800	1250	0	0	0	14	5	F	D	A	A	800	1680	500	A	416.667	291.667	3500	A		C	D	4166.67	4166.67	D	D	D	E	A	D	D	D	A
253	E	2	60000	E		300	750	0	0	1	10	6.75	D	C	E	A	0	840	0	A	83.3333	0		B	A	C	E	3333.33	3333.33	E	C	D	D	A	D	C	D	A
254	D	2	10000		40000	100	1000	3	3		12	7.5	D	C	E	A	0	1120	0	D	833.333	458.333		B	C	C	D	4166.67	6666.67	E	E	B	C	A	D	B	C	B
255	E	1	24000	E		100	250	3	4	0	8	4.5	E	B	E	A	100	280	0	A	0	0				C	D	1666.67	1541.67	D	D	D	E	A	C	C	D	A
256	E	2	150000	E		200	500	5	5		5	7.5	D	B	E	A	200	560	0	A	666.667	333.333	4000	C		C	D	83.3333	6875	E	C	B	E	A	D	D	E	B
257	E	2	64000	E			500	1	1			0	F		E	A	200	560	1200	A	83.3333	0		C		C	D	1200	3833.33	E	C	D	E	A	D	D	E	A
258	E	1	30000		6000			0				0	B	D	E	C			0	A	250	0		C	B	B	D	4166.67	0			C	D	B	D	C	D	B
259	D	2	50000		30000							0	F		E					A	0	0		B	B			0	0
260	C	2	120000		156000	6800	1250		3	0	6	7.5	D	C	D	C	6800	1250	0	A	625	250	3500	A	C	C	D	1300	10200	D	C	D	D	C	D	A	E	A
261	E	2	10000		0	0		0		0	8~9		E	B		A	0	560		D			3700	B	A	C	D			D	C	C	D	B	D	A	C	不清楚
262	D	2	15000	B	40000	15000	1680	40000					E	D		A	300	1680		B				A	B	C	D			E	C	D	E	B	E	C	D	A
263	E	4	20000		0	400	1400	0		0	0		F	B		A	400	1400		D			0	C	B	C	B			E	E	D	E	D	B	C	B	A
264	E	2	7000	B	20000	200	840	20000		0			B	D		A	200*2+7837.2	840		A			0	A	A	C	D			C	D	B	E	D	E	D	D	A
265	E	2	7000~8000		0	2000	560	0		0	10		E	B		A	200+1000	560		D					A	C	D			E	E	C	E	B	D	D	D	A
266	E	2	13000		0	600	840	0		0	6~7		E	D		A	100	560		D					A	C	D			D	C	D	C	D	D	D	C	A
267	E	2			0	200	560	0		0			D	C		A	400	560		B			2500		A	C	D			E	C	C	E	A	A	A	D	A
268	E	2	15000	B	3000~4000	200	840	0			7~8		F	C		B	200	840	106	D				C	A	C	D			E	C	D	E	D	E	C	D	A
269	E	2	10000	B	4000~5000		840	0		1	7~8		F	B		A	200	560		C			3000~4000	B	A	C	D			E	C	E	E	E	E	C	E	A
270	E	2	15000		0	14400	1120	0			8~10		E	B		A	8800	1120		B			0	A	A	C	D			E	E	B	E	D	E	C	E	A
271	D	2	6000	B	30000	14800	750	30000		2	9		B	D		A	8800	840		B				A	B	C	D			D	C	D	D	C	E	C	D	B
272	E	2	10000	B	10000	300	840	10000		2	10		B	C		A	12000	840		B				B	A	C	D			E	D	C	E	B	D	C	D	B
273	E	2	10000		0	6500	560	0			8		E	E		A	8800	560		B					A	C	B			E	D	C	D	A	E	D	E	A
274	E	3	40000		0	6000	600	0		0	5		B	E		C	8600	560		A				C	A	C	D			E	C	D	E	C	E	C	B	A
275	E	2	6000		0	0	800	0		0	8		B	C		C	7800	1120		A			0	D	C	C	D			B	D	D	E	C	E	D	E	E
276	E	2	6000~7000		0	0	400	0		0	8		D	D		C	3900	1120		A			0		A	C	D			B	D	D	D	B	E	C、D	D
277	E	2	6000		0	0	600	0		2	12		B	C		C	7800	840		A				A	A	C	D			D	D	D	D	C	E	C、D	E	B
278	E	2	15000~16000		0	200	400	0		0			C	D		A	400	560		E				A	A	C	D			E	E	D	D	D	A	C、D	E
279	E	3	1000		0	200	1400	0					B	D		D	0	1400		A			0	C	B	C	E			E	E	B	E	A	E	A	B
280	A	2	1000		120000	200	1000	120000					B	D		B	8800	1400		B			2300	A	A	C	C			E	E	B	E	A	E	A	B
281	C	2	5000~6000	B	42000	103000	600	42000		0	6		B	D		A	0	560		D			0	B	A	C	D			E	A	E	E	D	E	C、D	E	A
282	B	3	4000~5000	B	36000	400	1100	36000			2		B	C		A	400	1400		C			0	C	B	C	D			E	D	D	E	D	E	C、D	E	A
283	E	2	15000	B	0	200	500	0					F	B		A	200	560		D			10000	C	A	C	D			E	E	D	E	D	E	C、D	E	A
284	E	2	15000		0	200	500	0					F	B		A	200	560		D			4000~5000	C	A	C	D			E	E	C	E	D	E	C、D	E	A
285	A	2	10000		200000	0	1000	200000		0	6		D	E		A	0	0		B			0	A	C	C	D			A	A	D	E	E	E	C、D	E	A
286	D	2	10000	A	0	7000*2+100*2	560	0		0			F			B		1400	920	D				B	B	C	D			E	E	D	E	D	E	D	E	A
287	E	2	10000		0	200	600	0			7		E	B		A	200	560		D				A	A	C	D			E	C	D	E	D	E	C、D	B	A
288	E	2	15000		0	300	840	0		0	7~8		E	D		A	300	840		C			4000	A	A	C	D			E	C	C	E	D	E	C、D	D	A
289	E	3	12000		0	200	560	0		0	7~8		E	B		A	400	560		D				A	A	C	D			E	C	D	E	D	E	C、D	D	A
290	C	2	14000	B	96000	2000	720	96000		0	10		E	B		A	4000	1120		A			0	A	A	C	D			E	C	C	E	B	C	C	D	A
291	E	2	10000		0	1500	540	0		0	8		D	B		A	2000	840		A				A	A	C	A			C	C	D	E	D	C	C	D	A
292	E	2	10000		0	200	560	0		1			B	B		A	200	560		C			0	B	A	C	D			E	E	C	E	B	B	A	B	B
293	E	2	10000		0	20000+7200	560	0		0	8		E	D		A	400	560		A			0	A	A	C	B			E	C	D	E	D	E	C、D	D	A
294	E	2	10000		0	91000	560	0		0	8		E	D		A		560		A				B	A	C	D			E	C	D	E	D	E	C、D	D	A
295	E	2	10000	B	10000	200	1120	10000		0	8~10		E	D		A	200	1120		D			0	B	C	C	C			E	D	C	E	D	E	C	E	B
296	E	2	20000	B	6000	200	750	6000		0	8~9		E	C		A	200	560		B			0	A	A	C	D			E	C	C	E	D	E	C、D	C	B
297	E	2	7000~8000		0	200	560	0		0	9~10		E	B		B	200	1120		E			0	C	B	C	B			C	C	C	E	B	E	C	D	A
298	E	2	6000~7000		0	0	560	0		3	8		B	C		C	3940	560	2000	A			0	D	B	C	B			D	D	C	E	A	E	C	D	A
299	E	2	10000	B	0	300	840	0					E	B		A	300	840		E			0	B	A	C	D			E	C	B	E	D	D	A	E	E
300	E	2	20000		0	67000	560	0		1			F	C		C	100	560		A			0	B	A	C	B			E	C	C	E	D	D	C	D	A
301	D	2	10000		30000	200	840	30000		0	10		D	B		C	200	840		C			0	D	B	C	A			E	C	C	E	D	C	A	B	A
302	E	2	10000		3500	68000	560	3500		0	8		E	D		A	100	560		D				B	A	C	D			E	C	C	E	D	E	C、D	E	A
303	E	2	5000		0		560	0		2	11		E	C		A		560	1300	C			0	B	A	C	D			D	D	C	E	A	D	C	E	A
304	E	2	11000	B	5000	0	160	5000		1	12		E	C		A	14550	840		B			0	E	B	C	A			E	E	B	E	B	D	D	E	A
305	E	3	5500		0	0	1400	0		0	12		D	D		B	11700	1400		C				B	B	C	A			E	C	D	E	D	E	C、D	D	A
306	E	2	1000~2000		0	200	840	0			8		F			C	3900	840		B				A	A	C	D			E	E	A	E	B	E	C	E	A
307	A	4	10000		0	200+50000	560	0					F	C		A	100	840	1400	A			0	A	A	C	D			E	E	C	D	A	C	D	E	A
308	E	2	8000~9000		0	200	840	0		0	8		D	D		B	8800	840		A				B	B	C	D			D		E	E	D	D	D	E	A
309	E	4	10000		0	14560	560	0		0	4		D	C		A	19600	1680	780	B			4000	B	B	C	D			E	C	C	D	D	E	C	D	A
310	E	2	14000	B	8000	200	880	8000		0	8		B	C		D	7600	840		C				A	C	C	B			E	E	C	C	A	E	D	E	A
311	E	2	11000	A	20000	600	880	20000		0	8		E	A		B	7600	1120		C				B	B	C	D			E	D	C	E	C	E	C	E	A
312	E	2	9000		0	200	480	0			12		B	D		B	3500	560		E					A	C	D			D	D	C	E	C	D	D	E	A
313	E	2	30000	B	0		1120	0		0	10		D	C		A	0	1680	1960	D			4000	C	A	C	D			E	D	C	D	D	E	C、D	D	A
314	E	2	30000	B	20000	300	840	20000		0	5		B	C		A	300	840		D			10000	A	A	C	D			E	E	B	E	B	E	C、D	E	A
315	E	2	6000		0	7500	560	0		0	10		D	C		A	7500	560		B			0	C	A	C	D			C	D	B	D	B	B	C、D	D	A
316	E	2	30000	B	20000	1000	1400	20000		1	0		B	C		A		1400		C			10000	B	A	C	D			E	D	B	E	B	E	C	D	A
317	E	2	30000	B	10000	200	840	10000					E			A		840		C			10000	B	A	C	D			E	E	C	D	B	E	C	C	A
318	E	2	11000		0	78000	560	0		1	5		D	D		A		560	2600+1000	D				C	A	C	D			E	D	C	E	D	E	C	D	A
319	D	2	15000	A	0	1000	1400	0		0	8		E	B		A	1000	1400	100	B			0	A	A	C	D			E	D	B	D	B	A	C、D	D	C
320	E	2			0	1000	1120	0		0			E	B		A	1000	840		D			10000	A	B	C	A			E	D	B	D	B	E	C、D	D	A
321	E	2	10000		0	400	840	0		0	7		D	D		B	400	840		C			0	A	A	C	D			E	D	C	E	D	D	D	E	A
322	E	2	7000		0	6000	840	0		0	16		D	D		A		840		A			0	A	A	C	D			B	C	C	E	D	E	C、D	D	A
323	E	2	6000		0	165000	560	0		0			F	C		C		560	800	D				B	A	C	D			E	C	C	E	A	E	C、D	D	A
324	C	2	10000	A	72000	68500+2400+100	1120	72000			8		E	C		A		1680		A			0	B	A	C	D			E	C	D	E	C	E	C、D	C	C
325	E	2	10000		0	68500	840	0		0			F	C		B		840		A			0	A	A	C	D			E	E	C	E	C	E	C、D	D	B
326	B	2	11000~12000	A	152000	400	1400	152000		0			E	D		A	8200	1400		B			5000	B	B	C	D			E	D	C	E	B	E	C、D	E	A
327	E	2	18000	B	15000	200	840			1	8		C	D		A	200	840		C			0	B	B	C	E			D	C	C	D	D	E	C、D	D	A
328	E	2	20000~30000	B	6000	200	1120			0	6		C	D		A	200	1120		A			0	A	A	C	D			E	D	D	E	D	E	C、D	E	A
329	E	2	30000	B	20000	68000	840	20000		0	9		C	D		C		840		A			0	A	A	C	B			C	A	D	E	C	E	C、D	D	A
330	E	2	7000		1000	200	1680	1000		0	8		B	D		B	1100	1680	206	A			0	A	B	C	D			C	C	D	E	E	E	C、D	D	A
331	E	2	6000		0	200	560	0					F	D		B	200	560	532	D			1800	A	A	C	D			E	C	D	E	D	E	C、D	D	A
332	E	2	5000		0		560	0		0	15		D	C		A	0	560		D			12000		A	C	D			E	E	C	D	B	D	D	D	A
333	E	2	75000			100								E		A				C				B			D			E	D	D	E	B	D	D	D	B
334		2	55000			100	230							D		A		280	200	D			1000	C			D			E	E	C	E	B	E	D	D	A
335	E	2	42500			100	230							C		A		280		B			560	A			A			E	D	C	E	D	E	D	E	A
336	E	1	55000			100	230							C		A	200	280	200	D			0	C			D			E	C	C	E	A	E	D	B	A
337		2		B	5500	100	280						B	D		A				B				A			D			D	C	E	E	B	D	D	B	B
338		2	66000			100							B			C				B				C	B		D			D	C	D	D	B	D	D	D	B
339		2				100								C		B			360	B				C			D			D	C	D	D	B	E	D	D	B
340		2				100							B	B		C		130	3000					C			D			E	D	D	E	A	E	C	E	D
341		2	18,000~27,000 OR 54,000~63,000			16500	130							D		B		130	2000	C				C			B			E	C	C	E	A	E	D	B	D
342		2	45000			100							B			B		130	3000	B				A			B			D	D	E	D	D	D	D	E	B
343	E	2	3.5	E	0	7260		3	2	1	8	5	E	B	A	A	10260			A	0	0	13000	C	A		D	20000	3500	D	C	C	D	C	D	C	D	A
344	D	2	15	E	0	1200	1920	0	0	3			F	A	D	A	600	1920		C				B	B	C	D	5000	5000	E	D	B	D	B	D	D	E	B
345	C	2	6	B	3	1500	1280	2	2	1	10	6	E	D		A	7000	1280		C	0	0	24000	A	A		D	10000	4000	C	C	D	E	C	D	D	E	B
346	C	2	6	B	0.8	2000	1280	3	2	1	8	6	E	C	E	A	7000	1280		A	0	0	0	C	A		D	12000	5000	B	C	D	E	D	D	D	D	B
347	C	2	8	B	10	900	960	2	1	1	10	6	E	D		A	6000	960		C	0	0	2400	C	A		D	8000	5000	C	C	C	C	C	C	D	E	B
348	C	4	10	B	0.7	2200	1920	0	0	1	10	4	E	C		A	6000	1920	250	A	0	0	4800	C	A		D	6000	4000	E	C	E	E	B	D	D	E	A
349	E	2	15	D		1000	1600	3	3	1	8	7	D	E		A	6000	1600		B	0	0	600	A			D		4000	E	C	E	E	B	C	D	E	A
350	D	2	13	E	0	600	280	2	1	1	8	5	C	B	A	C	6000	1920		D	200	120	4200	C	A		D	1000	300	E	C	C	E	C	D	D	E	A
351	C	2	12.5	D	2	500	280	1	1	1	9	25	C	C	A	C	6000	1280	105	C	0	0	1600	B	D	C	D	2000	1500	D	D	C	C	C	C	D	D	C
352	C	2	8	B	0.3	1200	960	3	2	1	8	24	H	C	E	A	6000	960		A	0	0	0	B	A		D	7000	4000	D	D	D	E	B	C	D	D	A
353	E	2	12	E	0	0	0	2	1	1	8	5	C	B	A	A	6000	0		D	2000	1700	4000	C	A		D	3000	1800	E	D	C	E	A	C	D	D	C
354	C	2	7	B	0.6	20000	1280	3	2	1	8	25	E	C		A	6000	640		A	0	0	0	C	A		D	10000	4000	B	C	C	E	D	D	D	E	B
355	E	2	2	B	0.45	0	1280	3	2	0	7	5	C	D		A	6000	1280		A	0	0	0	B	A		D	7000	4000	E	C	C	D	D	D	D	D	A
356	D	2	7.5	D	0.2	600	1920	3	2	0	8	1	G	D		A	3000	1920	105	E	0	0	8000	C	A		D	8000	6000	D	C	D	D	D	D	C	D	A
357	E	2	15	E	0	0	1860	0	0	0						A	4200	2880	300	B	0	0	0	C	A		D	0	6000	E	C	B	E	B	D	C	E	B
358	E	3	16	E	0	0	1680	0	1	1	2	2	C	B	A	A	0	1860		C	2000		0	D			D	2000	1000	E	E	A	C	A	D	D	E	A
359	E	3	12	E	0	0	1960	1	0	0	10	4	E	B	A	A	8520	2170		B	400	0	0	C	D	B	D	5000	4500	D	D	B	B	A	D	D	C	B
360	E	6	14	E		1800	1680	1	1	2	10	7	C	C	A	A	14520	1860		A	0	0		A	A		D	3000	2600	E	D	B	C	A	D	D	E	B
361	E		8	E	0	0	930	1	0	0	10	3	E	B	A	A		930	100	E	1000	0	0	D	E	B	D	4000	3800	D	D	C	B	A	D	D	D	B
362	E	4	14	E	0	0	0	0	0	0			F			E			1300	E			45000	C				7000	3000	E	E	C	D	A	D	D	D	B
363	E	2	7.5	E	0	0	2790	0	0	0						A	8520	2790	140	B	0	0	0	D	A		D	0	1500	E	C	C	D	C	D	C	C	C
364	D	2	3	B	0.8	600	1560	1	1	1	10	6	E	C	A	A	6000	1860		E	600	0		A	B	C	D	1500	1300	D	D	C	C	C	D	D	D	A
365	D	1	3	C	1	200	1300	1	1	1	8	7	D	B	A	A	6000	1550		C	100	0	0	A	D	C	D	1000	1500	D	D	C	C	E	C	D	D	A
366	E	3	10	E	10			2	4	2	10	7	E	C		A				E			45000	B			B	5000	7500	E	D	C	E	C	D	D	D	C
367	D	2	6	E	0	0	1120	0	0	1	10	5	E	B	A	A	6000	1240		A	0	0	0	C	A		D	1500	2000	E	C	C	E	A	D	C	C	A
368	E	8	10	F	0	0	0	0	0	0						A				B	0	0	4000				D	3000	3000	E	D	C	E	A	D	C	C	A
369	E	4	12	B	0	1500	1400	0	0	1	10	7	E	C	A	D	6000	1550		B	0	0	0	A	C	C	C	4000	3500	E	C	C	B	B	D	D	B	A
370	A	2	8	E	0	0	1860	0	0	1	10	3	E	B	B	A	6000	2170		B	1800	1200	3000	C	A		D	4000	3500	D	D	C	C	C	D	D	C	D
371	E	4	6	E	0	0	2000	1	0	6	8	6	A	A	A	A	6000	200		B	2000	1200	2400	B	A		B	5000	4000	D	C	A	C	B	D	D	D	A
372	E	2	12	E	0	0	1860	0	0	0			F	D		A	6000	1860		E	20000	0	0	A	A		D	0	1000	E	D	B	E	A	D	A	B	B
373	E	5	12	E	0	1500	1400	1	1	2	10	7	C	C	A	A	6900	1550		A	0	0	0	A	A		D	3000	2600	E	E	B	C	A	D	D	D	C
374	E	2	15	E	0	0	1600	0	0	1	7	4	E	B	A	A	0	1600		B	800	0	0	C	A		D	3500	3000	E	D	C	E	A	D	D	E	B
375	E	2	13	E	0	2100	1860	0	0	1			F	A	A	A	6900	2100		C	0	0	0	A	A		D	3000	4500	E	C	C	D	A	D	D	E	B
376	E	3	13	E	0	0	840	0	0	6	10	3	E	A	A	A	0	930		E	1500	0	0	D	A		D	0	1800	E	E	A	E	A	D	C	E	A
377	E	3	10	B	1	0	1500	1	0	4	12	7	E	A	B	A	0	1550		C	0	0	0	D	A		D	1000	2400	E	E	A	D	B	D	D	C	A
378	E	6	12	E	0	0	1400	3	3	1	10	2	E	A	A	A	0	1550		E	1500	1350	18000	C	A		D	0	2000	E	E	A	E	A	D	D	E	A
379	B	6	12	E	0	600	1680	0	0	0			F	D		A	6000	1920		A	0	0	0	C	A		D	10000	7000	E	C	C	E	A	D	D	D	A
380	E	5	4.5	B	0.8	0	0	0	0	1	6.5	5	C	C	A	C	3000	2000		C	0	0	0	C	A		D	400	1500	E	D	C	C	B	D	D	D	A
381	E	2	3.5	B	1	0	620	0	0	1	9	2	E	B	A	B	0	620		C	100	0	0	C	A		D	1000	1500	E	D	C	C	B	D	D	D	A
382	E	8	70	E	0	0	1920	0	0	1	8	6	E	B	A	B	48000	1920	105	C	110000	20000	0	B	A		D	7000	4000	E	D	B	E	A	D	D	E	A
383	E	6	15	B	0	2400	3520	0	0	1	12	6	E	D		A	7200	3520	105	D	2000	0	0	C	A		D	12000	7000	D	C	C	E	A	D	D	D	A
384	E	6	2	E	0	300		0	0	0			H	B	A	A		1200	105	C	0	0	10200	D	A		D	12000	8000	E	D	B	E	B	D	C	D	A
385	E	3	4.5	E	0	0	0	0	0	0			H	B	A	B	6000	2560	0	D	700	0	0	C	A		D	12000	400	E	E	D	E	A	D	D	B	A
386	E	5	20	E	0	1500	1960	0	0	0			F	D		C	6000	2170		B	0	0	1500	D	A		D	0	5000	E	C	A	E	B	D	C	B	B
387	E	3	30	E	0	0	200	0	0	0			F	D		A	6000	560	100	D	2000	0	6000	C	A		D	0	4000	E	C	B	E	B	D	C	D	B
388	E	4	7	E	0	600	1680	0	0	1	6	2	E	B	A	A	6000	1920	0	D	400	0	50000	C	A		D	0	8000	E	E	B	E	A	D	C	B	A
389	E	3	12	E	0	0	3720	6	4	0			F	D		B	8520	3720		C	500	0	4800	B	A		D	12000	9000	E	C	C	E	B	D	D	E	A
390	E	2	8	E	0	400	1960	0	0	0						A	0	1960	105	B	100	0	0	D	A		D	4000	2000	D	E	C	D	A	D	D	D	B
391	E	2	11	E	0	0	1920	2	2	1	8	3	E	B	A	A	200	1920		C	30000	9000	3000	B	A		D	3000	1500	E	E	B	E	B	D	D	E	A
392	E	2	15	E	0	0	1600	0	0	1	8	3	E	B	A	A	200	1600		C	5000	0	0	C	A		D	3000	1000	E	E	B	E	B	D	D	E	A
393	C	2	10	B	10	1200	2600	7	0	0	10	8	E	B	A	A		3000		B	0	0	0	D	A		CD	3000	2700	E	C	D	E	D	D	C	E	A
394	E	6	5	E	0	600	1820	8	0	0	10	7	E	B	A	A		2100		E	0	0	12000	D	A		D	4210	2000	E	D	B	E	D	D	C	E	A
395	E	2	12	E	0	1800	1860	0	0	5	10	7	E	C		A	6000	1860		D	8000	2000	4000	A	A		D	6000	6000	E	C	B	E	A	D	C	C	A
396	E	2	15	E	0	1200	1860	0	0	0			F	B	E	A	6900	1860		C	0	0	0	B	A		D	3000	4500	E	D	C	E	B	D	D	E	A
397	C	2	12	D	3	0	1550	1	1	1	10	6	G	C	B	A	29040	1550		C	0	0	500	A	A		B	6000	5000	D	D	C	C	B	C	D	C	B
